# Supplementary material for: Genome-Wide Identification of Aquaporin Gene Family in Pitaya Reveals an HuNIP6;1 Involved in Flowering Process
Source: Int J Mol Sci. 2021 Jul 19;22(14):7689. doi: 10.3390/ijms22147689 (PMC8306030; doi:10.3390/ijms22147689)
Supplement: Supplementary file 1 [file ijms-22-07689-s001.zip]

Archive with 1 entries (1 files):
- ijms-1291929-supplementary.pdf
